# Supplementary material for: EBP50 Depletion and Nuclear β-Catenin Accumulation Engender Aggressive Behavior of Colorectal Carcinoma through Induction of Tumor Budding
Source: Cancers (Basel). 2023 Dec 29;16(1):183. doi: 10.3390/cancers16010183 (PMC10778391; doi:10.3390/cancers16010183)
Supplement: Supplementary file 1 [file cancers-16-00183-s001.zip]

Archive with 2 entries (2 files):
- Supplementary Figures S1-S4.docx
- File S1--EBP Colon WB raw data.pdf
